# Supplementary material for: CRX Expression in Pluripotent Stem Cell‐Derived Photoreceptors Marks a Transplantable Subpopulation of Early Cones
Source: Stem Cells. 2019 Jan 30;37(5):609–22. doi: 10.1002/stem.2974 (PMC6519156; doi:10.1002/stem.2974)
Supplement: Supplementary file 6 — Table S2: List of significantly and differentially expressed genes between clusters 1 and 2. [file STEM-37-609-s006.xlsx]

## Sheet: Table S2
Gene name	pVal	Number.Cells.Cluster.1	Number.Cells.Cluster.2	Mean.Expression.Cluster.1	Mean.Expression.Cluster.2	LFC
DCT	3.06e-07	42	10	8.70648	2.91419	5.79228
CHRNA5	5.95e-06	33	0	5.26489	0	5.26489
EYS	6.73e-06	36	3	5.5239	0.366879	5.15702
MIR7-3HG	2.49e-06	37	6	5.93704	1.40034	4.53671
SYT4	0.00347403	40	8	7.37106	2.9078	4.46327
TAGLN3	0.000271497	35	4	5.89058	1.47949	4.41109
THRB	1.75e-05	39	8	6.54711	2.16045	4.38666
SEPT4	0.000130722	34	5	6.42613	2.0573	4.36883
PRDM1	0.000145365	36	7	6.10174	1.81364	4.2881
RP11-650L12.2	0.00107411	27	0	4.24296	0	4.24296
NREP	0.000807745	40	9	7.58801	3.38304	4.20497
STRADB	0.00318531	36	7	6.05543	2.06771	3.98772
GNB3	0.000117484	32	5	5.88602	1.91648	3.96954
CHRNA3	0.00142077	35	5	5.464	1.55583	3.90818
ENO2	1.75e-05	42	12	8.29432	4.45097	3.84334
RXRG	0.000105525	26	2	4.46515	0.677133	3.78801
NDRG3	0.000496449	28	3	4.3142	0.555656	3.75855
ISOC1	0.000117484	34	9	7.14806	3.39505	3.75301
OTX2	0.000406937	41	11	8.29318	4.5512	3.74197
SEPT4-AS1	5.47e-05	34	3	4.72574	0.989479	3.73626
MT-CO3	2.21e-05	42	14	9.63357	5.95251	3.68106
DAPL1	6.73e-06	36	2	4.22253	0.558316	3.66422
VTN	0.00107411	26	2	3.99025	0.347671	3.64257
GSG1	0.00223806	21	1	3.8711	0.237818	3.63329
CHD7	0.00033278	36	7	5.52149	1.90193	3.61956
DCX	0.00867897	38	10	7.73653	4.12529	3.61125
C8orf46	0.00291887	33	7	5.41301	1.83817	3.57484
GSTA4	4.38e-05	34	8	5.8854	2.39284	3.49256
HES6	0.00291887	36	6	5.80417	2.33317	3.47101
DST	0.00142077	33	7	5.24864	1.8017	3.44694
SIX6	0.00318531	37	8	5.61719	2.22798	3.38921
PCAT4	0.00155777	38	10	7.15013	3.77279	3.37734
HEBP2	0.000300669	34	5	4.59314	1.22183	3.37131
PCBP4	1.75e-05	42	13	7.76736	4.43091	3.33645
CHRNB4	0.00107411	25	2	3.79913	0.475906	3.32322
STMN1	1.15e-06	42	14	10.4032	7.08415	3.31902
CDCA3	0.000117484	30	5	4.8387	1.52234	3.31636
EDIL3	0.000245011	29	1	3.70791	0.397649	3.31026
RP11-290L1.3	0.00142077	35	5	4.77909	1.52574	3.25334
MT-ATP6	2.21e-05	42	14	8.92945	5.69102	3.23843
SVBP	0.000547855	38	10	5.75294	2.55229	3.20065
LAPTM4B	0.00142077	36	9	5.58787	2.41282	3.17505
APLP1	0.00318531	35	7	5.44282	2.26877	3.17405
PAPSS1	0.00531384	31	7	5.34867	2.1808	3.16787
GPM6A	0.00378668	42	12	7.37804	4.2312	3.14684
PAFAH1B3	0.00577507	32	6	4.88404	1.75888	3.12515
CADPS	0.00449102	31	5	4.58795	1.50251	3.08544
PDC	0.00129505	27	7	5.88377	2.81626	3.06751
ISL2	0.00244667	25	2	3.54812	0.481536	3.06658
FSTL5	0.00117976	33	7	5.32071	2.26194	3.05877
MT-CYB	1.65e-05	42	17	10.1802	7.14641	3.03381
DACH1	0.00291887	36	5	4.41709	1.39877	3.01833
MRLN	0.000496449	24	1	3.17991	0.166637	3.01327
NRXN1	0.000604228	28	2	3.53602	0.546654	2.98936
DYNLT1	0.00033278	40	11	7.23219	4.27893	2.95325
RBP1	0.00378668	42	13	8.04338	5.10211	2.94126
VPS28	0.00129505	32	6	4.74536	1.81024	2.93513
NEUROD4	0.00627264	36	9	5.7106	2.77847	2.93213
PRCD	0.00117976	26	2	3.55051	0.619733	2.93078
THOC7	0.000271497	30	3	3.90961	0.97953	2.93008
SOX4	2.48e-05	42	14	7.6934	4.77928	2.91412
CD24	0.00033278	39	13	7.02252	4.13194	2.89058
MCC	0.00267314	34	6	4.51334	1.63054	2.8828
COA3	0.00129505	35	8	5.33923	2.4723	2.86693
MT-CO2	2.21e-05	41	15	9.783	6.94534	2.83766
CKB	9.69e-08	42	16	9.4942	6.69106	2.80314
AANAT	0.00244667	24	2	3.40052	0.621028	2.77949
ARF5	0.00223806	29	5	4.15684	1.37971	2.77713
MT-ATP8	0.000130722	41	11	4.69568	1.9269	2.76878
RAX	0.000733677	36	7	4.55217	1.78409	2.76807
LINC00599	0.000496449	24	1	2.80088	0.0506238	2.75026
TMSB15A	0.00066601	31	5	4.57531	1.82698	2.74832
PRMT1	0.00142077	37	12	6.06159	3.31394	2.74764
MAR1	0.00449102	27	5	3.86964	1.12406	2.74558
SCARB2	0.00867897	37	11	6.30769	3.56582	2.74187
L1CAM	0.00449102	25	1	2.81892	0.122874	2.69605
MT-ND4L	0.000117484	42	13	7.17504	4.50985	2.66519
CTD-2616J11.9	0.000300669	37	9	5.16514	2.51477	2.65036
ECI1	0.000496449	27	5	3.96585	1.32139	2.64446
TMSB4X	2.09e-08	42	17	10.7075	8.08419	2.62329
RP11-685G9.2	0.00939905	22	1	2.98468	0.376479	2.6082
ROGDI	0.00267314	27	3	3.27649	0.701014	2.57548
TUBB2B	0.00244667	40	13	6.12044	3.56076	2.55968
GLRX	0.00867897	19	0	2.54278	0	2.54278
MTATP6P1	0.000733677	41	13	6.35087	3.82013	2.53074
LIN7A	0.00488657	23	1	2.86693	0.339106	2.52782
BORCS7	0.00867897	22	1	2.57416	0.0533444	2.52082
MAP6	0.000496449	21	3	3.14361	0.625827	2.51779
PIGP	0.00939905	22	1	2.81089	0.301029	2.50986
CTNND2	0.00107411	23	2	2.71246	0.203634	2.50883
AMER2	0.00738703	34	8	4.9844	2.50447	2.47992
PRR19	0.00531384	29	5	3.67153	1.20136	2.47017
STAU2	0.00117976	26	2	3.00881	0.54387	2.46493
MRPL54	0.00318531	31	6	3.84653	1.38514	2.4614
RABEPK	0.00244667	24	4	3.67298	1.21181	2.46117
TSPAN31	0.00244667	35	11	5.39043	2.93693	2.4535
C7orf73	0.000300669	37	13	5.87578	3.42384	2.45193
STARD4-AS1	0.00186938	40	12	6.53817	4.10382	2.43435
NDUFA3	0.000733677	41	11	5.48219	3.05499	2.4272
CHCHD5	0.00488657	27	3	3.14193	0.726426	2.41551
MT-ND5	6.83e-05	42	15	9.11397	6.70498	2.40898
PSMA3-AS1	0.000496449	27	3	2.64755	0.240237	2.40731
FAM127B	0.00142077	35	9	5.15196	2.75737	2.39459
GCC1	0.00244667	30	5	3.31577	0.938225	2.37754
AC009506.1	0.00267314	28	3	2.98174	0.609015	2.37272
IMPG2	0.00531384	24	3	3.27914	0.923136	2.356
PLEKHA5	0.00577507	33	8	4.1796	1.82876	2.35083
PTMS	0.00033278	41	11	4.29819	1.97879	2.3194
NDUFB11	4.38e-05	42	13	6.82728	4.5255	2.30178
UQCC2	0.00117976	39	13	6.15759	3.85742	2.30017
TXN	0.00738703	41	11	5.83769	3.54165	2.29605
BBX	0.00291887	30	8	4.67452	2.40193	2.27259
DHRS7	0.000271497	34	12	5.88283	3.61183	2.271
FUNDC2	0.00577507	32	8	4.77884	2.52443	2.25441
ATP1A3	0.000733677	36	10	4.68551	2.44366	2.24186
ADGRL2	0.00449102	20	0	2.24021	0	2.24021
CDC42SE1	0.00680907	41	14	7.50068	5.26509	2.23559
H3F3AP4	3.21e-06	42	14	4.28423	2.05884	2.22539
ACTB	9.8e-06	42	16	10.0243	7.80445	2.2199
MLLT11	0.00170698	41	16	8.7595	6.54777	2.21173
MT-CO1	0.00245846	42	17	10.9726	8.76745	2.20514
ACTG1	6.81e-06	42	17	10.1761	7.99534	2.18079
ATP2B1	0.00267314	32	8	4.96023	2.81262	2.1476
MRPL28	0.000547855	29	7	4.43578	2.29009	2.1457
ERMAP	0.00939905	38	8	3.67998	1.57051	2.10948
RP4-735C1.4	0.00318531	31	7	3.69017	1.61184	2.07833
MT-ND4	4.54e-06	42	17	10.1128	8.04294	2.06984
CRABP1	0.00832132	42	16	9.40315	7.33442	2.06873
ABHD14A	9.47e-05	32	8	4.25973	2.20771	2.05202
TMSB10	9.69e-08	42	17	9.03012	6.99239	2.03773
ETFB	0.00318531	37	8	3.88521	1.86029	2.02493
MT-ND3	0.00117976	38	11	4.60093	2.58732	2.01361
IFI27L2	0.00117976	32	6	3.46424	1.45379	2.01045
RP11-5O23.2	0.00444648	42	16	9.03043	7.02075	2.00968
C19orf60	0.00449102	22	5	2.92501	0.95974	1.96527
HINT2	0.00117976	25	5	3.13932	1.18191	1.95741
GRINA	0.00800934	39	12	4.7902	2.83495	1.95525
ASCC1	0.000105525	39	14	4.5546	2.60083	1.95377
TLK1	0.00867897	24	2	2.04443	0.0943308	1.95009
ZNF385A	0.00155777	32	4	2.87963	0.951748	1.92788
TUBA1A	0.000886583	41	17	10.2334	8.31139	1.92198
AC004540.5	0.00939905	20	3	2.65452	0.755996	1.89852
RBX1	0.000547855	41	14	6.51414	4.63489	1.87925
MT-ND6	0.00488657	42	14	6.47193	4.61381	1.85812
MT-TS1	0.00142077	39	12	4.38185	2.5451	1.83675
ATP5G2	0.00267314	37	13	6.16089	4.34024	1.82065
GABARAPL2	0.00444648	42	16	7.49416	5.679	1.81516
RALY	0.00531384	31	10	4.9825	3.17344	1.80906
TRABD2A	3.91e-07	42	16	4.24173	2.44733	1.7944
SMDT1	0.00531384	35	9	3.75954	2.00304	1.75649
TUBB4B	0.00267314	35	14	7.08393	5.34879	1.73514
PRDX1	0.00155745	42	16	8.31706	6.58368	1.73338
APEX1	0.00577507	32	11	5.22728	3.50282	1.72446
LDHA	0.000245677	42	16	9.96003	8.29799	1.66204
FAM166A	0.00267314	35	12	5.25081	3.63917	1.61165
SNORD3A	0.00142077	29	3	2.0128	0.40605	1.60675
MARCKS	0.000702625	42	17	6.40344	4.79914	1.6043
GPX1	0.00577507	41	14	6.92417	5.32519	1.59898
PSIP1	0.00170698	42	15	6.49579	4.93353	1.56227
PHPT1	0.00267314	37	12	5.7343	4.19063	1.54366
SEMA6B	0.00223806	22	0	1.5251	0	1.5251
NDUFC2	0.00142077	40	12	3.17505	1.65155	1.5235
TPI1	0.000886583	42	16	10.2189	8.70857	1.51031
NDUFB4	0.000346806	42	16	6.97168	5.47651	1.49517
YWHAZ	0.000122258	42	17	9.35634	7.86616	1.49018
H3F3A	7.72e-08	42	17	7.14985	5.66825	1.4816
SNORD13	0.00066601	31	5	1.89523	0.434057	1.46117
MT-ND2	0.00520034	42	17	9.09838	7.66291	1.43547
GPR62	0.00800934	41	8	2.43391	1.08313	1.35078
MT-RNR2	0.000145699	42	17	11.224	9.95069	1.27334
HMGB1P5	0.00520034	42	17	4.12224	2.87199	1.25025
TTI2	0.00129505	32	7	2.32311	1.09839	1.22472
TMSB4XP8	0.000604228	40	10	2.06399	0.873092	1.1909
GSTP1	0.0037631	42	17	9.09255	7.966	1.12655
PCP2	0.00531384	39	13	3.03097	1.96756	1.0634
ENSG00000265441.1	0.00244667	24	2	1.28042	0.262648	1.01777
MYL6	0.00110797	42	17	8.92644	7.91569	1.01074
COX7C	0.00131326	42	17	7.91701	6.95983	0.957181
RP5-940J5.9	0.00975771	42	17	10.1029	9.25519	0.8477
NDUFB1	0.000604228	38	15	4.80903	4.01357	0.795452
NCBP2-AS1	0.00577507	29	12	2.83814	2.08327	0.754874
MTND4P12	0.00939905	32	9	1.28025	0.725358	0.55489
ATP5G3	9.88e-05	39	17	7.53653	7.38874	0.147793
HSP90AB1	0.00975771	42	17	9.20381	9.89626	-0.692453
EIF1	0.00155745	42	17	9.07239	9.90484	-0.832441
SF3B6	0.00378668	36	15	5.01224	5.94138	-0.929138
RPS27A	0.00283523	39	17	6.51357	7.55839	-1.04482
RPL13A	0.00931998	41	17	6.93217	8.01796	-1.08579
RPS18	0.00245846	41	17	7.18201	8.37167	-1.18967
SELENOK	0.00378668	37	16	5.49162	6.72517	-1.23354
DDX18	0.000271497	37	16	4.4541	5.70643	-1.25233
EIF5	0.00738703	36	15	5.84151	7.11125	-1.26974
FAU	0.00931998	40	17	5.60752	6.88784	-1.28032
UBE2S	0.00347403	33	15	4.09935	5.46324	-1.36389
SAP18	0.00412505	38	16	5.62072	6.98721	-1.36649
HNRNPCP2	0.000220979	38	17	1.95513	3.33918	-1.38406
ENSG00000281206.1	0.000886583	42	17	8.58896	10.011	-1.42209
FTL	0.000886583	42	17	10.3236	11.75	-1.42644
MRPL18	0.00867897	25	12	3.54868	4.98869	-1.44001
DDX42	0.00155777	6	13	0.51718	1.97242	-1.45524
ESRRA	0.000886583	38	17	4.06491	5.54281	-1.47791
SNHG21	0.00738703	4	10	0.272294	1.84043	-1.56814
VDAC2	0.00939905	36	17	5.84197	7.49105	-1.64907
HNRNPC	0.000372265	40	17	7.1023	8.82103	-1.71872
ARMCX4	0.00412505	4	9	0.292251	2.05054	-1.75829
SEC61B	0.00488657	36	17	4.97471	6.77549	-1.80078
ZNF451	0.00680907	18	12	1.80828	3.633	-1.82473
ASCC3	0.00577507	12	13	1.46471	3.29442	-1.82971
TRMT112	0.00197972	38	17	6.09244	7.92264	-1.8302
YPEL5	0.000117484	32	15	5.00851	6.8455	-1.837
EAPP	0.00291887	28	16	3.54582	5.38475	-1.83893
TIMM23B	0.00867897	3	8	0.0977983	1.96307	-1.86527
TOP1	0.00318531	22	15	2.2621	4.17999	-1.91789
ARF1	0.00318531	32	15	5.5615	7.49486	-1.93336
KRT10	0.000888766	37	16	4.73459	6.70524	-1.97064
TMEM183A	0.00867897	20	12	2.07917	4.07694	-1.99777
TM9SF3	0.00627264	25	13	3.27053	5.29453	-2.024
PTCD1	0.000117484	33	16	4.19439	6.31985	-2.12546
CYCS	0.00738703	34	16	5.37145	7.51334	-2.14189
COPB1	0.00800934	24	15	3.59416	5.82192	-2.22776
MAGEH1	0.00318531	22	15	3.32812	5.57809	-2.24997
SNHG9	0.000300669	13	14	0.817253	3.08239	-2.26514
BUD31	5.47e-05	34	16	4.62228	6.89775	-2.27547
DDX46	0.00627264	27	17	3.45243	5.74761	-2.29518
MED10	0.00738703	26	15	3.44915	5.78369	-2.33454
SRPRB	0.00627264	13	12	1.75362	4.09308	-2.33946
WDR37	0.00531384	17	14	1.36022	3.71656	-2.35634
MRPL49	0.000271497	31	17	2.48487	4.84912	-2.36425
MZT1	0.00412505	21	13	2.82517	5.193	-2.36783
LACTB2	0.00800934	3	9	0.444666	2.83486	-2.39019
DDX21	0.00347403	10	12	0.812459	3.20685	-2.39439
C12orf57	0.00347403	29	16	3.32624	5.74199	-2.41575
SPTY2D1	0.000368103	7	12	0.500484	2.93696	-2.43648
NORAD	0.00577507	20	15	2.15297	4.60199	-2.44902
ALKBH5	0.00378668	29	14	2.71777	5.16956	-2.45179
HSPA9	0.00680907	23	14	3.45868	5.91099	-2.45232
C9orf43	0.000161553	16	13	1.34409	3.80659	-2.4625
TM9SF2	0.00318531	20	13	2.78391	5.26448	-2.48057
POLR3D	0.00680907	8	11	0.947297	3.43448	-2.48718
COPS2	0.00347403	16	13	2.14362	4.63187	-2.48825
ZNF131	0.00347403	8	11	0.883701	3.39102	-2.50732
RP11-707G14.1	0.00318531	14	13	1.41134	3.93301	-2.52168
EIF2S3	0.00142077	21	13	2.02516	4.55207	-2.52691
DPM1	0.00531384	18	15	2.46151	4.98992	-2.5284
POLR2A	0.00800934	24	15	2.13458	4.67891	-2.54433
BRD2	0.00291887	12	14	1.28079	3.83205	-2.55126
MVD	0.000406937	0	10	0	2.55332	-2.55332
NAMPT	0.00627264	13	13	1.66736	4.24042	-2.57306
NKTR	0.00738703	24	15	3.11051	5.70138	-2.59087
LDLR	0.00412505	3	9	0.273668	2.90863	-2.63496
SNRPA1	0.00244667	27	16	3.37994	6.06955	-2.68961
UBFD1	0.00680907	7	12	0.740274	3.43543	-2.69515
DNAJB4	0.00680907	6	11	0.751713	3.4513	-2.69959
ZNF664	0.00155777	13	13	1.24646	3.94701	-2.70055
IFRD1	0.00347403	13	12	1.76251	4.48246	-2.71995
BUB3	0.00170698	22	13	3.44721	6.1713	-2.72409
SAT1	0.00680907	24	16	3.33897	6.07715	-2.73819
U47924.31	0.000604228	24	16	2.79331	5.55627	-2.76296
RNF6	0.000807745	6	12	0.631107	3.39485	-2.76374
ALG2	0.00680907	8	12	1.11551	3.91608	-2.80057
RSL1D1	0.00939905	23	16	3.18975	6.00588	-2.81613
MKRN1	0.00680907	15	13	2.2292	5.06365	-2.83445
MAP3K2	0.00318531	19	13	2.12663	4.99694	-2.87031
SEC22B	0.00155777	9	13	0.838133	3.71067	-2.87254
7SK	0.00318531	17	13	1.30475	4.19384	-2.88909
ACBD3	0.00738703	15	14	1.71833	4.61356	-2.89523
MPHOSPH10	0.00347403	15	14	1.8826	4.80221	-2.91962
GAS5	0.00577507	21	15	2.48322	5.40875	-2.92554
NEAT1	0.000300669	34	16	4.28489	7.26667	-2.98178
SRP54	0.00680907	25	15	3.74729	6.74821	-3.00093
SRPRA	0.00738703	14	13	1.74313	4.77036	-3.02723
SERP1	0.00488657	23	15	2.90163	5.93516	-3.03352
SEC31A	0.000300669	29	15	3.93841	7.00291	-3.0645
RUSC1-AS1	0.00267314	15	14	2.09075	5.17484	-3.08409
MPC1	0.00170698	17	14	2.17577	5.28191	-3.10614
UAP1	0.00680907	8	11	1.07815	4.18702	-3.10887
PJA2	2.48e-05	32	16	4.14879	7.26624	-3.11745
CCNL1	0.000547855	19	16	2.55102	5.67451	-3.12349
UBE2B	0.000220979	24	17	2.67389	5.79855	-3.12467
CTD-2636A23.2	5.47e-05	5	14	0.378032	3.50474	-3.1267
CREBRF	0.00378668	9	12	0.913077	4.0564	-3.14332
POLE3	0.00627264	16	13	2.12157	5.26679	-3.14521
DNTTIP1	0.00867897	13	12	1.79069	4.94977	-3.15908
BLZF1	0.00347403	9	12	0.975	4.14345	-3.16845
COG6	0.00318531	10	12	1.45842	4.62928	-3.17086
FDPS	0.00267314	15	14	2.23944	5.43347	-3.19403
CKS2	1.01e-06	30	15	3.85655	7.18966	-3.3331
PRRC1	0.00347403	7	11	0.848535	4.18181	-3.33327
ARF4	0.00155777	32	17	5.31424	8.65478	-3.34054
DNAJC3	0.00738703	6	11	0.860075	4.27326	-3.41318
RAB6A	0.000271497	22	15	2.85305	6.28681	-3.43376
HMGB2	6.12e-05	25	17	3.45712	6.89266	-3.43554
RPN1	0.00627264	18	14	2.26727	5.73629	-3.46902
DNAJC10	0.000271497	14	15	1.52939	5.02509	-3.49569
OSBP	0.000807745	5	12	0.550474	4.07227	-3.5218
SCD	0.00627264	14	12	1.60038	5.14727	-3.54689
SUCO	0.00033278	17	14	2.02421	5.59457	-3.57036
ACAT2	3.91e-05	25	17	2.98244	6.61728	-3.63485
MAD2L1	0.00347403	5	11	0.73544	4.39211	-3.65667
CDK2AP2	0.00577507	17	14	2.18475	5.85615	-3.6714
RSRP1	5.47e-05	11	14	1.4244	5.45851	-4.03411
HSPH1	0.000161553	15	13	1.96798	6.02687	-4.05889
TCP1	8.57e-06	28	17	4.57521	8.65153	-4.07633
SIKE1	0.00378668	15	15	2.15871	6.24531	-4.0866
FDFT1	4.9e-05	27	17	4.41113	8.58848	-4.17735
MSMO1	6.73e-06	23	16	3.13228	7.33536	-4.20308
STARD4	0.000145365	3	12	0.552994	4.87352	-4.32053
CALU	2.83e-06	15	16	2.04293	6.70257	-4.65964
SQLE	7.8e-07	10	16	1.16232	6.08897	-4.92665
IDI1	0.000117484	18	16	2.83411	7.86335	-5.02924
HMGCR	6.73e-06	8	16	0.984367	6.05414	-5.06978
HMGCS1	1.01e-07	7	16	0.523082	6.83458	-6.3115
